# Supplementary material for: Bedside Evaluation of Early VAS/NRS Based Protocols for Intravenous Morphine in the Emergency Department: Reasons for Poor Follow-Up and Targeted Practices
Source: J Clin Med. 2021 Oct 29;10(21):5089. doi: 10.3390/jcm10215089 (PMC8584399; doi:10.3390/jcm10215089)
Supplement: Supplementary file 1 [file jcm-10-05089-s001.zip]

Archive with 1 entries (1 files):
- jcm-1410223-supplementary.pdf
